# Supplementary material for: Pt Nanoparticles on Multi-Walled Carbon Nanotubes with High CO Tolerance for Methanol Electrooxidation
Source: Molecules. 2024 Oct 23;29(21):5015. doi: 10.3390/molecules29215015 (PMC11547461; doi:10.3390/molecules29215015)
Supplement: Supplementary file 1 [file molecules-29-05015-s001.zip]

Archive with 1 entries (1 files):
- molecules-3197805-supplementary.pdf
